# Supplementary material for: Tumor-derived exosomal HOTAIRM1 regulates SPON2 in CAFs to promote progression of lung adenocarcinoma
Source: Discov Oncol. 2022 Sep 24;13:92. doi: 10.1007/s12672-022-00553-7 (PMC9509512; doi:10.1007/s12672-022-00553-7)
Supplement: Supplementary file 2 — Additional file 2: Predicted miRNA binding to spon2 and HOTAIRM1. [file 12672_2022_553_MOESM2_ESM.xlsx]

## Sheet: Sheet1
MiRNA interacting with HOTAIRM1 (lncbase prediction)					MiRNA interacting with spon2 (targetscan prediction)
hsa-miR-153-5p					hsa-miR-6085
hsa-miR-6881-3p					hsa-miR-6813-5p
hsa-miR-137					hsa-miR-1915-3p
hsa-miR-519d-3p					hsa-miR-6764-5p
hsa-miR-20a-5p					hsa-miR-874-5p
hsa-miR-106b-5p					hsa-miR-296-5p
hsa-miR-6881-3p					hsa-miR-328-5p
hsa-miR-7159-3p					hsa-miR-6885-5p
hsa-miR-20a-5p					hsa-miR-6784-5p
hsa-miR-20a-5p					hsa-miR-3943
hsa-miR-664a-3p					hsa-miR-1225-3p
hsa-miR-106b-5p					hsa-miR-596
hsa-miR-106b-5p					hsa-miR-2114-3p
hsa-miR-4302					hsa-miR-6823-3p
hsa-miR-519d-3p					hsa-miR-103a-3p
hsa-miR-519d-3p					hsa-miR-107
hsa-miR-579-3p					hsa-miR-1184
hsa-miR-4760-3p					hsa-miR-4485-5p
hsa-miR-664b-3p					hsa-miR-1908-3p
hsa-miR-4302					hsa-miR-4665-3p
hsa-miR-526b-3p					hsa-miR-4290
hsa-miR-106a-5p					hsa-miR-6889-3p
hsa-miR-17-5p					hsa-miR-1914-5p
hsa-miR-873-5p					hsa-miR-4640-3p
hsa-miR-4279					hsa-miR-6771-3p
hsa-miR-93-5p					hsa-miR-503-5p
hsa-miR-20b-5p					hsa-miR-6081
hsa-miR-30d-3p					hsa-miR-4768-3p
hsa-miR-526b-3p					hsa-miR-4459
hsa-miR-30e-3p					hsa-miR-4433a-3p
hsa-miR-4778-3p					hsa-miR-4479
hsa-miR-30a-3p					hsa-miR-1469
hsa-miR-519e-3p					hsa-miR-1273f
hsa-miR-526b-3p					hsa-miR-4756-3p
hsa-miR-6884-3p					hsa-miR-3678-3p
hsa-miR-106a-5p					hsa-miR-2467-3p
hsa-miR-17-5p					hsa-miR-148b-3p
hsa-miR-3160-5p					hsa-miR-152-3p
hsa-miR-106a-5p					hsa-miR-148a-3p
hsa-miR-17-5p					hsa-miR-4276
hsa-miR-148a-3p					hsa-miR-6886-3p
hsa-miR-4796-3p					hsa-miR-6851-3p
hsa-miR-93-5p					hsa-miR-7160-3p
hsa-miR-20b-5p					hsa-miR-365b-3p
hsa-miR-6511a-5p					hsa-miR-365a-3p
hsa-miR-101-5p					hsa-miR-4687-3p
hsa-miR-33b-3p					hsa-miR-485-5p
hsa-miR-148a-3p					hsa-miR-6884-5p
hsa-miR-93-5p					hsa-miR-4695-5p
hsa-miR-20b-5p					hsa-miR-765
hsa-miR-4796-3p					hsa-miR-3173-3p
hsa-miR-101-5p					hsa-miR-6891-5p
hsa-miR-1273g-5p					hsa-miR-3153
hsa-miR-598-5p					hsa-miR-6733-5p
hsa-miR-1250-3p					hsa-miR-6739-5p
hsa-miR-335-3p					hsa-miR-4668-5p
hsa-miR-1273g-5p					hsa-miR-450a-1-3p
hsa-miR-1178-5p					hsa-miR-4425
hsa-miR-4315					hsa-miR-92a-1-5p
hsa-miR-4796-3p					hsa-miR-3653-3p
hsa-miR-148a-3p					hsa-miR-296-5p
hsa-miR-1305					hsa-miR-602
hsa-miR-6733-3p					hsa-miR-4462
hsa-miR-4520-3p					hsa-miR-483-5p
hsa-miR-33b-3p					hsa-miR-4468
hsa-miR-148b-3p					hsa-miR-2278
hsa-miR-101-5p					hsa-miR-6761-5p
hsa-miR-877-3p					hsa-miR-665
hsa-miR-152-3p					hsa-miR-665
hsa-miR-580-3p					hsa-miR-4419b
hsa-miR-4778-3p					hsa-miR-3929
hsa-miR-33b-3p					hsa-miR-4478
hsa-miR-4778-3p					hsa-miR-485-5p
hsa-miR-148b-3p					hsa-miR-6884-5p
hsa-miR-152-3p					hsa-miR-4695-5p
hsa-miR-579-3p					hsa-miR-765
hsa-miR-1273g-5p					hsa-miR-765
hsa-miR-4304					hsa-miR-4459
hsa-miR-1273g-5p					hsa-miR-4722-5p
hsa-miR-30d-3p					hsa-miR-873-5p.2
hsa-miR-539-5p					hsa-miR-1286
hsa-miR-30d-3p					hsa-miR-1205
hsa-miR-3613-3p					hsa-miR-6744-5p
hsa-miR-148b-3p					hsa-miR-5187-5p
hsa-miR-664b-3p					hsa-miR-6857-5p
hsa-miR-30e-3p					hsa-miR-4450
hsa-miR-152-3p					hsa-miR-2110
hsa-miR-30a-3p					hsa-miR-6810-5p
hsa-miR-1910-3p					hsa-miR-3150a-3p
hsa-miR-30e-3p					hsa-miR-6763-5p
hsa-miR-30a-3p					hsa-miR-450a-2-3p
hsa-miR-3065-5p					hsa-miR-3189-3p
hsa-miR-4659a-3p					hsa-miR-505-5p
hsa-miR-6511a-5p					hsa-miR-3135b
hsa-miR-607					hsa-miR-1303
hsa-miR-4742-5p					hsa-miR-32-3p
hsa-miR-605-5p					hsa-miR-4428
hsa-miR-4659b-3p					hsa-miR-3173-3p
hsa-miR-579-3p					hsa-miR-6891-5p
hsa-miR-498					hsa-miR-3942-5p
hsa-miR-5691					hsa-miR-4703-5p
hsa-miR-877-3p					hsa-miR-195-5p
hsa-miR-4659a-3p					hsa-miR-16-5p
hsa-miR-4659b-3p					hsa-miR-15a-5p
hsa-miR-6780a-3p					hsa-miR-6838-5p
hsa-miR-551b-5p					hsa-miR-15b-5p
hsa-miR-520a-3p					hsa-miR-497-5p
hsa-miR-548c-3p					hsa-miR-424-5p
hsa-miR-4742-5p					hsa-miR-6081
hsa-miR-1290					hsa-miR-4254
hsa-miR-664a-3p					hsa-miR-3690
hsa-miR-6733-3p					hsa-miR-3653-5p
hsa-miR-328-5p					hsa-miR-1976
hsa-miR-6816-5p					hsa-miR-8080
hsa-miR-664b-3p					hsa-miR-1252-5p
hsa-miR-7111-3p					hsa-miR-3690
hsa-miR-515-3p					hsa-miR-4308
hsa-miR-5696					hsa-miR-331-3p
hsa-miR-6733-3p					hsa-miR-210-5p
hsa-miR-520a-3p					hsa-miR-4755-3p
hsa-miR-328-5p					hsa-miR-505-5p
hsa-miR-6733-3p					hsa-miR-6827-5p
hsa-miR-6805-3p					hsa-miR-6090
hsa-miR-6761-3p					hsa-miR-6726-5p
hsa-miR-539-5p					hsa-miR-5591-5p
hsa-miR-548c-3p					hsa-miR-4300
hsa-miR-6733-3p					hsa-miR-920
hsa-miR-6842-3p					hsa-miR-1233-5p
hsa-miR-5590-3p					hsa-miR-6778-5p
hsa-miR-6511a-5p					hsa-miR-4772-3p
hsa-miR-4704-3p					hsa-miR-2276-3p
hsa-miR-664a-3p					hsa-miR-4686
hsa-miR-4482-3p					hsa-miR-202-3p
hsa-miR-520a-3p					hsa-let-7d-5p
hsa-miR-520c-3p					hsa-miR-4458
hsa-miR-142-5p					hsa-let-7b-5p
hsa-miR-520b					hsa-let-7c-5p
hsa-miR-6885-3p					hsa-let-7i-5p
hsa-miR-551b-5p					hsa-let-7a-5p
hsa-miR-520e					hsa-miR-98-5p
hsa-miR-4742-5p					hsa-let-7e-5p
hsa-miR-372-3p					hsa-let-7g-5p
hsa-miR-5590-3p					hsa-miR-4500
hsa-miR-520c-3p					hsa-let-7f-5p
hsa-miR-520b					hsa-miR-7162-3p
hsa-miR-519b-3p					hsa-miR-4649-3p
hsa-miR-520e					hsa-miR-4733-3p
hsa-miR-6761-3p					hsa-miR-29a-3p
hsa-miR-541-5p					hsa-miR-29c-3p
hsa-miR-372-3p					hsa-miR-29b-3p
hsa-miR-3180					hsa-miR-3663-3p
hsa-miR-541-5p					hsa-miR-2278
hsa-miR-1286					hsa-miR-383-3p
hsa-miR-605-5p					hsa-miR-3065-3p
hsa-miR-6816-5p					hsa-miR-24-3p
hsa-miR-6881-3p					hsa-miR-4437
hsa-miR-433-5p					hsa-miR-4674
hsa-miR-579-3p					hsa-miR-4417
hsa-miR-1250-3p					hsa-miR-4745-5p
hsa-miR-515-3p					hsa-miR-4481
hsa-miR-520d-3p					hsa-miR-4693-3p
					hsa-miR-5192
					hsa-miR-8085
					hsa-miR-6731-5p
					hsa-miR-6746-5p
					hsa-miR-6771-5p
					hsa-miR-4787-3p
					hsa-miR-432-3p
					hsa-miR-874-5p
					hsa-miR-4731-3p
					hsa-miR-4731-3p
					hsa-miR-663b
					hsa-miR-3677-5p
					hsa-miR-6513-3p
					hsa-miR-513c-5p
					hsa-miR-514b-5p
					hsa-miR-4729
					hsa-miR-3189-5p
					hsa-miR-875-3p
					hsa-miR-875-3p
					hsa-miR-141-3p
					hsa-miR-200a-3p
					hsa-miR-4261
					hsa-miR-3688-3p
					hsa-miR-4802-3p
					hsa-miR-6715b-3p
					hsa-miR-4272
					hsa-miR-4756-3p
					hsa-miR-758-3p
					hsa-miR-7845-5p
					hsa-miR-211-3p
					hsa-miR-7113-5p
					hsa-miR-6810-5p
					hsa-miR-3191-3p
					hsa-miR-4652-5p
					hsa-miR-3144-5p
					hsa-miR-491-5p
					hsa-miR-6796-5p
					hsa-miR-6742-5p
					hsa-miR-3151-5p
					hsa-miR-4447
					hsa-miR-4472
